# Supplementary material for: Characteristics of Burkholderia pyrrocinia and the biocontrol mechanism by which it affects lily bulb rot caused by F. oxysporum
Source: Front Microbiol. 2026 Apr 23;17:1788193. doi: 10.3389/fmicb.2026.1788193 (PMC13149453; doi:10.3389/fmicb.2026.1788193)
Supplement: Supplementary file 1 [file Table_1.xlsx]

## Sheet: Supplementary Table S1
Supplementary Table S1. Origin, culture and GenBank accession numbers of Fusarium oxysporum isolates and strains used for Phylogenetic analysis
Species	Location	Isolates	Source	GenBank accession number
				ITS	TEF-1α	RPB2
Fusarium oxysporum	China, Jiangxi	BSLY-A4	Bulb of Lilium brownii var. viridulum	PX232664	PX244388	PX259951
Fusarium phyllophilum	Japan	CBS 216.76	-	AB587006	AB674283	MT264840
Fusarium oxysporum	Netherland	Fo47	-	DQ016236	LS479641	LS479195
Fusarium begoniae	South Africa	CBS 452.97	-	MH862660	MN533994	-
Fusarium bulbicola	USA	NRRL 13618	-	U61676	KF466415	KF466404
Fusarium callistephi	Netherland	CBS 187.53	-	-	MH484966	MH484875
Fusarium circinatum	USA	NRRL 25331	-	NR_120263	AF160295	JX171623
Fusarium commune	USA	9312D	Conifer Nursery	DQ016191	DQ016253	-
Fusarium curvatum	Netherland	CBS 238.94	-	-	MH484984	MH484893
Fusarium elaeidis	Netherland	CBS 217.49	-	-	MH484961	MH484870
Fusarium fujikuroi	Netherland	CBS 221.76	-	MW827608	MN534010	-
Fusarium fujikuroi	USA	NRRL 13566	-	U34557	AF160279	JX171570
Fusarium gossypinum	Netherland	CBS 116613	-	-	MH485000	MH484909
Fusarium hoodiae	Netherland	CBS 132474	-	MH866022	MH485020	MH484929
Fusarium inflexum	USA	NRRL 20433	-	U34577	AF008479	JX171583
Fusarium languescens	Netherland	CBS 645.78	-	-	MH484971	MH484880
Fusarium nirenbergiae	Netherland	CBS 840.88	-	-	MH484978	MH484887
Fusarium oxysporum	Netherland	CPC 27194	Citrus tree	LT746249	LT746201	LT746314
Fusarium oxysporum	Netherland	CPC 27700	Citrus tree	LT746251	LT746203	LT746316
Fusarium oxysporum	Netherland	CPC 28190	Citrus tree	LT746254	LT746206	LT746319
Fusarium triseptatum	Netherland	CBS 258.50	-	-	MH484964	MH484873
Fusarium oxysporum	Japan	MAFF 240304	-	AB586993	AB674271	-
Fusarium oxysporum	Sri Lanka	AG6	-	MG564289	MG677117	-
Fusarium oxysporum	Sri Lanka	EW	-	MG564296	MG696756	-
Fusarium oxysporum	Sri Lanka	MY	-	MG564287	MG674219	-
Fusarium oxysporum	China, Tianjin	XC02	-	MT579855	MT597425	-
Fusarium oxysporum	China, Tianjin	XC03	-	OK326765	OK256882	-
Fusarium oxysporum	Netherland	NRRL 36113	-	-	LS479665	LS479217
Fusarium duoseptatum	Netherland	CBS 102026	-	-	MH484987	MH484896
Fusarium oxysporum	USA	ATCC 48112	-	KU729043	PV690798	-
Fusarium oxysporum	Croatia	HFox1	Hemp	OM475708	OR149071	-
Fusarium oxysporum	Japan	MAFF 240321	-	AB586994	AB674272	-
Fusarium oxysporum	USA	NRRL 22902	-	-	AF160312	LT575065

## Sheet: Supplementary Table S2
Supplementary Table S2. Primers for qRT-PCR
Genes ID	Genes name	Primers (5′ to 3′)	Description
Cluster-20095.50	ACTIN	F-AAGTACCCCATTGAGCACGG	House-keeping gene
		R-CATCTTCTCACGGTTGGCCT
Cluster-60481.5	PAL	F-CTCGACGAGATCAACCCGAG	Phenylalanine ammonia lyase
		R-CCGTCCAATCTATCCGGTGG
Cluster-53407.20	4CL	F-GTGTGCTGCCGTTGTTTCAT	4-coumarate-CoA ligase
		R-TCCACCTCATCCACAAGCAC
Cluster-43545.0	COMT	F-AACTTCGACCTGCCATTCGT	Caffeic acid 3-O-methyltransferase
		R-AAACAGTGCTCATCGCTCCA
Cluster-25230.25	CHS	F-CCATCAAGCGCTTCATGCTC	Chalcone synthase
		R-TGGTTGTTCTCGGCCAGATC
Cluster-44851.0	DIR1	F-GGTACAAGAAGTCCGGGTGG	Putative lipid-transfer protein
		R-GTTGAAGTTCAGCACTGCGG
Cluster-64006.3	GST	F-TCAAGCTCAAGGCCATCGAG	Glutathione S-transferase
		R-GCGGTGAAGAAGAACAGGGA
Cluster-66102.2	PPO	F-CCAAGTACAACGAGGCCCTT	Polyphenol oxidase
		R-GTTCTTGGCGTGGGTGTAGA
Cluster-52075.3	ADH	F-CAGTGAACACAGGGAGCACA	Alcohol dehydrogenase
		R-AAGCATCCGGGATTGTGGAG
Cluster-55366.0	WRKY	F-TTCCGACCCCAGCAATTTGA	WRKY transcription factor
		R-GCTGTGGAGGTTGAGGACTC
Cluster-15503.57	PR1	F-CCTTCGATGGCGGTGATCTT	Pathogenesis-related protein
		R-ATAGAGGGGGATGGCAGTGT

## Sheet: Supplementary Table S3
Supplementary Table S3. Cellular fatty acid profiles of strain YFLYS026
Fatty acids	Percent (%)
C12:00	0.1
C13:0 anteiso	0.02
C12:0 3OH	0.05
C14:0 anteiso	0.01
C14:1 ω5c	0.12
C14:00	5.25
C15:0 iso	0.02
C15:0 anteiso	0.03
C15:1 ω6c	0.09
C14:0 2OH	0.02
C16:0 iso	0.03
C16:00	24.86
C17:1 iso ω5c	0.02
C15:0 3OH	0.05
C17:1 anteiso A	0.05
C17:0 iso	0.04
C17:0 anteiso	0.07
C17:1 ω7c	0.08
C17:0 cyclo	16.48
C17:00	0.15
C16:1 2OH	1.81
C16:0 iso 3OH	0.07
C16:0 2OH	2.34
C16:0 3OH	5.56
C18:1 ω5c	0.09
C18:00	0.81
C18:1 ω7c 11-methyl	0.04
C19:0 cyclo ω8c	4.22
C19:00	0.14
C18:1 2OH	2.63
C18:0 2OH	0.07
C18:0 3OH	0.03
C20:0 iso	0.04
C20:2 ω6,9c	0.01
C20:1 ω7c	0.02

## Sheet: Supplementary Table S4
Supplementary Table S4. Results of RNA quality assessment of all lily bulbs samples with different treatments
Sample	Group	Raw Reads	Raw Base (G)	Clean Reads	Clean Base (G)	Error Rate (%)	Q20 (%)	Q30 (%)	GC Content (%)
CK-1	CK	63878784	9.58	63071362	9.46	0.02	99.12	96.95	51.16
CK-2	CK	46759066	7.01	46030272	6.9	0.02	99.14	97.02	51.13
CK-3	CK	78574614	11.79	77608394	11.64	0.02	99.23	97.33	51.76
CK-4	CK	77821188	11.67	76897194	11.53	0.02	99.28	97.48	51.72
CK-5	CK	70074940	10.51	69148174	10.37	0.02	99.09	96.86	51.99
T1-1	T1	62836260	9.43	61989890	9.3	0.02	99.05	96.71	52.08
T1-2	T1	74443852	11.17	73321552	11	0.02	99.1	96.88	51.2
T1-3	T1	55785276	8.37	55175362	8.28	0.02	99.13	97	51.25
T1-4	T1	54091602	8.11	53366038	8	0.02	99.17	97.13	51.22
T1-5	T1	71726414	10.76	70870976	10.63	0.02	99.12	96.96	51.14
T2-1	T2	67511660	10.13	66584428	9.99	0.02	99.2	97.22	51.25
T2-2	T2	69187108	10.38	68321028	10.25	0.02	99.15	97.05	51.36
T2-3	T2	57651696	8.65	56962456	8.54	0.02	99.13	96.99	51.34
T2-4	T2	73657426	11.05	72611298	10.89	0.02	99.27	97.46	51.17
T2-5	T2	55221744	8.28	54608118	8.19	0.02	99.05	96.71	51.6

## Sheet: Supplementary Table S5
Supplementary Table S5. The annotation results of all genes in the sample across different databases
Database	Number of Genes	Percentage (%)
KEGG	43707	47.59
Nr	56001	60.98
SwissProt	41995	45.73
TrEMBL	56222	61.22
KOG	38123	41.51
GO	49332	53.72
Pfam	46314	50.43
Annotated in at least one Database	61374	66.83
Total Unigenes	91837	100
